# Supplementary material for: Pharmacy Students’ Experience of an Inaugural Lecture on Intercultural Competence
Source: Pharmacy (Basel). 2025 Sep 1;13(5):122. doi: 10.3390/pharmacy13050122 (PMC12452684; doi:10.3390/pharmacy13050122)
Supplement: Supplementary file 1 [file pharmacy-13-00122-s001.zip]

Archive with 2 entries (2 files):
- File S1. Code book.pdf
- File S2. Raw data.sav
